# Supplementary material for: Histone supply regulates S phase timing and cell cycle progression
Source: eLife. 2014 Sep 9;3:e02443. doi: 10.7554/eLife.02443 (PMC4157229; doi:10.7554/eLife.02443)
Supplement: Source code 1. — DOI: http://dx.doi.org/10.7554/eLife.02443.022 [file elife02443s001.txt]

run("Properties...", "channels=1 slices="+nSlices+" frames=1 unit=pixel pixel_width=1.0000 pixel_height=1.0000 voxel_depth=1.0000 frame=[0 sec] origin=0,0");


cThr = getString("Threshold value = ", "0");
cS = getSliceNumber;
getSelectionCoordinates(cX, cY);
theImage = getImageID();
//cmdString = "x="+d2s(cX[0],0)+" y="+d2s(cY[0],0)+" z="+d2s(cS, 0)+" min="+d2s(cThr, 0)+" max=59670";
cmdString = "x="+d2s(cX[0],0)+" y="+d2s(cY[0],0)+" z="+d2s(cS, 0)+" min="+d2s(cThr, 0)+" max=255";


run("Connected Threshold Grower ...", cmdString);
run("Invert", "stack");
close0 = getImageID();
run("Analyze Particles...", "size=100-Infinity circularity=0.00-1.00 show=Outlines display exclude clear include summarize record add stack");
close1=  getImageID();

selectImage(close0);
close();
selectImage(close1);
close();


selectImage(theImage);
bits = bitDepth();

sIntens =0;
Volume = 0;
tIntens =0;
Mean =0;
Area = 0;
row =0;


run("Clear Results");
for (i=0; i<roiManager("count"); i++) {
	roiManager("select", i);
	roiManager("Measure");
}
updateResults();


for (i=0; i<roiManager("count"); i++) {
	row = i;
	Area = getResult("Area", row);
	Mean = getResult("Mean", row);
	sIntens = getResult("IntDen", row);

	tIntens = tIntens + sIntens;
	Volume = Volume + Area;
}

setResult("Volume", 0, Volume);
setResult("Intensity", 0, tIntens);
updateResults();


comment = "play again";
while (comment=="play again"){
	for (i=0; i<roiManager("count"); i++) {
		roiManager("select", i);
		wait(30);
	}
	for (ii=(roiManager("count")-1); ii>=0; ii--) {
		roiManager("select", ii);
		wait(30);
	}
	for (i=0; i<roiManager("count"); i++) {
		roiManager("select", i);
		wait(30);
	}

	comment = getString("Comments (ignore = 0; 1 cell = 1; 2 cells = 2; ... ", "play again");
}


if (comment != "0"){
	print("Volume= "+Volume+"    Intensity= "+tIntens+"    # of nuclei: "+comment+"    "+bits+"-bit     In Slices= "+roiManager("count")+"        "+cmdString);
	roiManager("Save", "");
}
